# Supplementary material for: Usefulness of C2HEST Score in Predicting Clinical Outcomes of COVID-19 in Heart Failure and Non-Heart-Failure Cohorts
Source: J Clin Med. 2022 Jun 17;11(12):3495. doi: 10.3390/jcm11123495 (PMC9225357; doi:10.3390/jcm11123495)
Supplement: Supplementary file 1 [file jcm-11-03495-s001.zip]

Archive with 1 entries (1 files):
- jcm-1739862-SI.pdf
